# Supplementary material for: viromeBrowser: A Shiny App for Browsing Virome Sequencing Analysis Results
Source: Viruses. 2021 Mar 9;13(3):437. doi: 10.3390/v13030437 (PMC7999463; doi:10.3390/v13030437)
Supplement: Supplementary file 1 [file viruses-13-00437-s001.zip]

Archive with 1 entries (1 files):
- viromeBrowser.mp4
